# Supplementary material for: Machine Learning and Multi-Omics Integration to Reveal Biomarkers and Microbial Community Assembly Differences in Abnormal Stacking Fermentation of Sauce-Flavor Baijiu
Source: Foods. 2025 Jan 14;14(2):245. doi: 10.3390/foods14020245 (PMC11765235; doi:10.3390/foods14020245)
Supplement: Supplementary file 1 [file foods-14-00245-s001.zip]

Archive with 7 entries (7 files):
- Figure S1.pdf
- Figure S2.pdf
- Figure S3.pdf
- Figure S4.pdf
- Figure S5.pdf
- Figure S6.pdf
- supplementary figures caption and tables.pdf
